# Supplementary material for: Genome-Wide Development of MicroRNA-Based SSR Markers in Medicago truncatula with Their Transferability Analysis and Utilization in Related Legume Species
Source: Int J Mol Sci. 2017 Nov 18;18(11):2440. doi: 10.3390/ijms18112440 (PMC5713407; doi:10.3390/ijms18112440)
Supplement: Supplementary file 1 [file ijms-18-02440-s001.zip]

Archive with 8 entries (7 files):
- Supplementary Files/
- Supplementary Files/Figure S1.tif
- Supplementary Files/Figure S2.tif
- Supplementary Files/Figure S3.tif
- Supplementary Files/Supplementary Figure Legends.doc
- Supplementary Files/Table S1.docx
- Supplementary Files/Table S2.xlsx
- Supplementary Files/Table S3.xlsx
