# Supplementary material for: Genome-Wide Development of MicroRNA-Based SSR Markers in Medicago truncatula with Their Transferability Analysis and Utilization in Related Legume Species
Source: Int J Mol Sci. 2017 Nov 18;18(11):2440. doi: 10.3390/ijms18112440 (PMC5713407; doi:10.3390/ijms18112440)
Supplement: Supplementary file 1 [file ijms-18-02440-s001.zip › Supplementary Files/Table S2.xlsx]

## Sheet: Sheet1
Table S2 . Details of MtmiRNA-SSR markers developed in the present study.
miRNA accession	Primer name	Chromosal	Start	End	Motif	Forward primer (5'-3')	Tm (°C)	Reverse primer (5'-3')	Tm (°C)	Product size (bp)
mtr-MIR5269a	Mt-miRNA-SSR-1	chr1	1092624	1093702	(TC)9	GCGCTTCTCAATTACAATACAATG	60.051	TGGTAAGGTTGTGGACGAGA	59.135	132
mtr-MIR396c	Mt-miRNA-SSR-2	chr1	2574876	2573743	(CT)6	CACACGCACGAACATATCAA	59.151	TCCAGATCCGTAATTCGAGG	60.029	210
mtr-MIR160	Mt-miRNA-SSR-3	chr1	28421963	28423081	(T)10	AATGCAATGCTCAAGGAAGTT	58.85	CAAAAACATGAAAAACAACATTCA	58.979	223
mtr-MIR167	Mt-miRNA-SSR-4	chr1	31573890	31572571	(T)10	AGGAAAAAGTGAAGCTGCCA	59.993	TGAGAAATTCGGTGTCCAAA	59.097	188
mtr-MIR7699	Mt-miRNA-SSR-5	chr1	36632377	36633503	(T)10	GGGAAAGATAAATGAAGGAATTGA	59.709	TGCAAGAGCAAGATAGCCAA	59.712	215
mtr-MIR164a	Mt-miRNA-SSR-6	chr1	39521049	39522147	(TAT)5ttccaccatactcattgcttctgccacgttactttagttagatctcttatgtcatata(TC)6	TGAACTAGGTTTTCTTAAAAGACTCAT	57.515	TTGAACCAACCAAGGGAAAG	59.942	205
mtr-MIR2652a	Mt-miRNA-SSR-7	chr1	45849855	45848609	(A)11	CGCAACCAACATAGAAGCAA	59.872	CGCGGTCTTATTAGGGATCA	60.053	129
mtr-MIR2680a	Mt-miRNA-SSR-8	chr1	51641236	51640069	(T)15	ACCTTCCTCATCTTCGGCTT	60.212	GGCATTGCCGTTGGTTAATA	60.7	277
mtr-MIR5745a	Mt-miRNA-SSR-9	chr2	1466362	1465246	(T)10	CCAGTCTCAATTTCAGTCCCA	60.096	GGCAACGTTATTTGCTCCAT	59.967	182
mtr-MIR2611	Mt-miRNA-SSR-10	chr2	3785441	3786736	(T)11ctttttttcttggaaataatggtaataccagaaaaaaccaaaacatctttatttttcttatcaatttcaaagaactgcataaaag(A)11	GCATCGCCGTTATTAACAAAA	59.982	CGGCTTCATACACAGGGAAT	59.955	275
mtr-MIR2627	Mt-miRNA-SSR-11	chr2	5356112	5355015	(T)14	CCCACCTATCCGTCCATAAA	59.64	AAAAGTTTAGAAAACATCCCTTCAA	58.761	211
mtr-MIR5293	Mt-miRNA-SSR-12	chr2	9109780	9108660	(T)19	TCTTCTCTTGTTGCTTGCTTCA	60.305	CCCGCGGGTTACATATACAG	60.223	169
mtr-MIR5293	Mt-miRNA-SSR-13	chr2	9109780	9108660	(T)11	TGGACACCCGTTCACTAACA	60.001	TCAACCATAGAAGGCACCCT	59.55	190
mtr-MIR5212	Mt-miRNA-SSR-14	chr2	12796526	12795442	(T)26	CTCATATTTGGAGTGAATGTTGTT	57.27	AAAACCCCTTAATCATTCATGC	59.233	124
mtr-MIR2087	Mt-miRNA-SSR-15	chr2	16119739	16118475	(T)11	TGATTTTGGTAGTGTCCCCC	59.647	GGAAAAGTCCAGAAATCAGTTTG	59.165	172
mtr-MIR2087	Mt-miRNA-SSR-16	chr2	16119739	16118475	(T)15	GACGAAAATGCCCATGTAGC	60.478	ACCAATTCACTCCATCAGGC	59.934	228
mtr-MIR5241a	Mt-miRNA-SSR-17	chr2	17438842	17439916	(A)13	AAATGGAGCAGGTTGTGGTC	59.973	GCTTTTCCTAAAGCATTGCG	59.985	174
mtr-MIR5286a	Mt-miRNA-SSR-18	chr2	17541387	17540310	(A)10	TTTGCAAACCAAACACATCC	59.42	GACGGAGGGGGTAAATTGAT	60.017	242
mtr-MIR5747	Mt-miRNA-SSR-19	chr2	21495787	21494676	(T)11	CGATCCGGATTTAACGGATA	59.751	AAAGATGACGAGCAAGCACA	59.596	165
mtr-MIR5287a	Mt-miRNA-SSR-20	chr2	22374262	22373099	(A)10	GATTCAATGGTCCGCATCTT	59.9	GAACACGTATTCCCATGACAAA	59.73	199
mtr-MIR5287a	Mt-miRNA-SSR-21	chr2	22374262	22373099	(TCT)6ttcaaaaccatcaaaatcttagtattatt(TC)6	AAAATCCAAATCCAATGGCA	60.132	GTGGTTGATCGTTGACCGTT	60.823	271
mtr-MIR319c	Mt-miRNA-SSR-22	chr2	23230404	23229316	(T)11	CCAGTTCTTCGCTTTCATCC	59.813	CAAGGCATAGAGGCAGAGGA	60.495	161
mtr-MIR2670a	Mt-miRNA-SSR-23	chr2	34403149	34404376	(T)25	TTTTATGTTGGGAAAACGGG	59.671	ATCACTTCACCAAATCGGCT	59.556	170
mtr-MIR2670a	Mt-miRNA-SSR-24	chr2	34403149	34404376	(A)10	AGCCGATTTGGTGAAGTGAT	59.556	TCATCAACCCTTGGGCTAAA	60.439	143
mtr-MIR2679a	Mt-miRNA-SSR-25	chr2	36629217	36630335	(T)11	TGGCTTACCTTTATCGTGGC	60.096	AAGCGAGAATATGTGAGTGGG	59.208	205
mtr-MIR5286b	Mt-miRNA-SSR-26	chr2	38992475	38993574	(T)12	TTGCAAACCAAACACACACA	59.609	GCGACATACAATTTGGGCTT	59.967	247
mtr-MIR2670f	Mt-miRNA-SSR-27	chr2	40642267	40643469	(A)10	TTTTCGCATTTATTTTATGTTTATGC	59.73	ACTAGTGCGCACGTTAAGGG	60.326	251
mtr-MIR530	Mt-miRNA-SSR-28	chr2	40801137	40802295	(A)11	CAAACGTTTTCTCAATTTCTAATCG	60.37	CCAAGGTTGTTCCAAGGTGT	59.861	193
mtr-MIR530	Mt-miRNA-SSR-29	chr2	40801137	40802295	(TA)11	AGCCTCTCATTTAATTGGTGC	58.341	GCAGGTGCAAATGCAGATAA	59.839	182
mtr-MIR5271a	Mt-miRNA-SSR-30	chr2	43177802	43178911	(A)12ggattaatgtctataaacaaaattttaaaaaaaatgtctatcaaaacatgaaataatagaaga(T)11	TTGGGCTTAATTTGTCGTCC	59.938	GGCGTTGGTTTGAAAACTTG	60.514	236
mtr-MIR5289a	Mt-miRNA-SSR-31	chr2	43329878	43328776	(T)12	GGAAAACTGAAAACTTCGGC	58.812	TAACTGCCGAGGAAACCTCA	60.766	270
mtr-MIR5289a	Mt-miRNA-SSR-32	chr2	43329878	43328776	(A)15	GGAAAACTGAAAACTTCGGC	58.812	TAACTGCCGAGGAAACCTCA	60.766	270
mtr-MIR5267a	Mt-miRNA-SSR-33	chr3	994308	995388	(AT)32	AGTTTTGAAACGCAACACAAA	58.384	GGATTTGGTAGAACACACCCA	59.703	236
mtr-MIR5267a	Mt-miRNA-SSR-34	chr3	994308	995388	(AT)12	GCTTTGCTAAAACATTCCCA	57.899	CCCACATAAAAACTAGTGGCTG	58.698	105
mtr-MIR5214	Mt-miRNA-SSR-35	chr3	1352302	1351204	(TC)14	CAAAAGAAAAGGAATGGAGGG	59.925	GAGAAAGACGGGACGAGATG	59.803	232
mtr-MIR5214	Mt-miRNA-SSR-36	chr3	1352302	1351204	(T)13ggaatacccccctaataggtcataaaaaaacgaaaaaaattctaaaaaataaaataataaagtcgttttttttatgacctattagggggtattcc(A)11	TAATGGTGCTTTACCCCCTG	59.817	GGTCAATTTTGGTTTTCCCC	60.391	262
mtr-MIR5750	Mt-miRNA-SSR-37	chr3	8389366	8388110	(A)10	TCCTTTGCTCTTCCAACTCTTT	59.521	CCCCCTTTGTTAGCAGATGA	60.066	269
mtr-MIR5751	Mt-miRNA-SSR-38	chr3	10947155	10945926	(A)16	AATGTATGGAGAGGATGAGCTTT	58.31	AACCAGATTACCTTCATCATTCG	59.385	194
mtr-MIR7697	Mt-miRNA-SSR-39	chr3	16849675	16848403	(T)15	GAGCTGCCAATGGATGAAAT	60.043	TGAAGCTCCACTGTCACCAG	60.022	154
mtr-MIR2661	Mt-miRNA-SSR-40	chr3	24263929	24265066	(A)10	CACCGTTGAAGAACCGATTT	59.971	AAACTCTATGTTTGACAAAGGGAA	58.317	228
mtr-MIR172a	Mt-miRNA-SSR-41	chr3	26680567	26681611	(A)13	TGGTTCAGAAACGGTTAGGG	59.964	CAGAAAGGTCCAGAAGCCAA	60.366	259
mtr-MIR393	Mt-miRNA-SSR-42	chr3	31272477	31273611	(A)13	AATATGCTACGTCCGGGGTT	60.582	ATGCCTCCTCAAGTTGCAGT	59.874	278
mtr-MIR393	Mt-miRNA-SSR-43	chr3	31272477	31273611	(T)13	TCAATAATCTCACAGCTTGATGC	59.379	AGCAACACACCATGATTTCG	59.572	278
mtr-MIR5210	Mt-miRNA-SSR-44	chr3	31714985	31716101	(T)19	TGGAAAATAAAGAAGGTTTGGA	57.8	GAAGAAAGAAATGGCTGGGG	60.929	196
mtr-MIR1509b	Mt-miRNA-SSR-45	chr3	32124867	32125982	(TC)7	GTGAAGCAATGGTGCCTTTT	60.118	TCACGGCTCAAAGGTATGTG	59.716	224
mtr-MIR2606a	Mt-miRNA-SSR-46	chr3	32238072	32236886	(A)12	AGGCTTTTGTGCTTTGCAGT	60.059	CGAAAAGCACCTAAGGAATTG	58.886	275
mtr-MIR2668	Mt-miRNA-SSR-47	chr3	36150026	36151145	(A)19cttcaatattatttaatagttattctagatctct(A)10	TCAATCAGAAAAATTGCACCC	59.93	AAAGTTTTTGTTGGGAAAGATGA	59.067	237
mtr-MIR7700	Mt-miRNA-SSR-48	chr3	36555115	36557024	(GTG)5	CTGGGAGTGGGTTCAAATGT	59.82	CGCATGGTTATTCTGTGGTG	59.988	271
mtr-MIR7700	Mt-miRNA-SSR-49	chr3	36555115	36557024	(CCA)5	CGCATGGTTATTCTGTGGTG	59.988	CTGGGAGTGGGTTCAAATGT	59.82	271
mtr-MIR2590h	Mt-miRNA-SSR-50	chr3	37217583	37216384	(T)10	AAATCATAGGGTGGTGGGTG	59.526	TCGGTCAACGGAAACAAAAT	60.344	213
mtr-MIR2622	Mt-miRNA-SSR-51	chr3	39296936	39295849	(A)14	ATTTTGTGTGCCATCGTGAA	59.972	GTGGCCAACAATTGCTTTTT	59.982	166
mtr-MIR2622	Mt-miRNA-SSR-52	chr3	39296936	39295849	(T)10ag(A)10	ATTTTGTGTGCCATCGTGAA	59.972	GGGACCGGTTATCTTTTGGT	60.053	276
mtr-MIR2608	Mt-miRNA-SSR-53	chr3	40160418	40159207	(T)11	GCAGGTGAGCACATTTCCTT	60.263	TAGTTTGGCAGAGTCGAGCA	59.74	231
mtr-MIR2608	Mt-miRNA-SSR-54	chr3	40160418	40159207	(TC)10	TATTCTGCTCGACTCTGCCA	59.697	TTGGTTTTCTCTCTTTTGATTGG	59.633	250
mtr-MIR171b	Mt-miRNA-SSR-55	chr3	41953283	41952149	(ATA)5	ATTCCACAGTGCATTGGTCA	59.967	ATTCGGCTCGTCTGAAATTG	60.214	221
mtr-MIR171b	Mt-miRNA-SSR-56	chr3	41953283	41952149	(AT)10	AGACGAGCCGAATCAATATCA	59.682	ACAAGTGCAGCCAAACAAAA	59.366	165
mtr-MIR5295a	Mt-miRNA-SSR-57	chr3	43206633	43207718	(A)11ttggagggcagtaatactagtgggtatt(A)10	ATGAGGAACCCCCACCTAAC	60.052	CCCGTGCTTCAGAGCTTATC	59.978	237
mtr-MIR2672	Mt-miRNA-SSR-58	chr3	46751945	46750773	(T)10	TGGTTAATCGACCAAGTGGG	60.745	CAAATCATGGACCTTTGCAT	58.423	267
mtr-MIR2675a	Mt-miRNA-SSR-59	chr3	46751945	46750773	(T)10	GCCATGCTATTCTTACCCGA	60.06	TTTGCCAAAACAATAATTACACAA	58.577	183
mtr-MIR2675a	Mt-miRNA-SSR-60	chr3	46751945	46750773	(T)12	AAGTTGTGTAATTATTGTTTTGGCA	58.99	ATCATATGAATTGCAGGCCC	59.751	159
mtr-MIR2590g	Mt-miRNA-SSR-61	chr3	48160531	48161623	(A)10	TTGATTCTTTGGCAGTTTTGG	60.096	AAGTGTGGGGATCAACTTGC	59.973	268
mtr-MIR2590g	Mt-miRNA-SSR-62	chr3	48160531	48161623	(T)11	ATGGGGTGGTGGGTGTTAT	59.77	TGTTCACAAATCTGCCTCCA	60.24	211
mtr-MIR156d	Mt-miRNA-SSR-63	chr3	48956322	48955233	(TC)12agcagtctaatcacggcaccacacttaaatcaatgacatgaaaagagaaaag(GA)9	GCCATGTTTTGCATGACTGT	59.577	TGCAGGTCCAAATTCAACAA	60.088	176
mtr-MIR156d	Mt-miRNA-SSR-64	chr3	48956322	48955233	(TC)7	TGCGTGCTCACTCATCTTTC	60.144	AGCGGTGATCTTGCATTTTC	60.221	142
mtr-MIR5296	Mt-miRNA-SSR-65	chr3	54429806	54428697	(A)11	GTATTGCCATATGGGGGTGT	59.391	CCTCCTCGGTCATTTGGTTA	59.926	235
mtr-MIR5296	Mt-miRNA-SSR-66	chr3	54429806	54428697	(T)18	TAACCAAATGACCGAGGAGG	59.926	AAGTTCCTTATATACACCCACCCA	59.907	100
mtr-MIR5297	Mt-miRNA-SSR-67	chr3	55268450	55269516	(A)10	GAAGTATCGGGGCTTCACAG	59.694	CATTTTCATTTTTCCCCTGC	59.388	273
mtr-MIR5752a	Mt-miRNA-SSR-68	chr4	698808	697690	(TCT)7	TCTTCACATGCACCACACCT	60.162	TGAAAAGAAAAAGAGGCTGACA	59.131	166
mtr-MIR2641	Mt-miRNA-SSR-69	chr4	2227158	2228388	(A)13	TCATGCAAATCCTCGTGAAA	60.197	AAGCCTACAACCCTTTCATTCA	60.001	187
mtr-MIR5753	Mt-miRNA-SSR-70	chr4	5450184	5449081	(T)15	CCCAGATTCCAAGCCAATAA	59.894	CCCAACACAAAAATCAAGGG	60.198	191
mtr-MIR528	Mt-miRNA-SSR-71	chr4	8828564	8827491	(A)18	AAGCTCTCCCCTCTCAAAGC	60.096	TAAACTCCCCAAAACCCTCC	60.159	218
mtr-MIR2660a	Mt-miRNA-SSR-72	chr4	10658501	10657440	(A)23	TCCACCTTCCTCTTATTTTTGG	59.476	TCCAATAAAATTTCACCGACAA	59.341	124
mtr-MIR2585a	Mt-miRNA-SSR-73	chr4	18832220	18830875	(A)10	TGTCTTGTTTTGGTTTTAGTCCC	59.441	TCACTGGCCTCACTTTTGTG	59.873	194
mtr-MIR2631	Mt-miRNA-SSR-74	chr4	19843175	19841857	(T)10gtttggcattggtcactgtagtttgtaaaacttttgattttgttccttctgttaggtctcagttt(A)13	CCTGCACTTTCACCCAATTT	59.971	GTGGCGTGTCATGATTGGT	60.405	165
mtr-MIR2631	Mt-miRNA-SSR-75	chr4	19843175	19841857	(A)14	CCACGTGGCACACTAGAAGA	59.897	TCATAACACGACATGTGGCA	59.543	275
mtr-MIR2631	Mt-miRNA-SSR-76	chr4	19843175	19841857	(T)13	AGTGTGCCACATGTCGTGTT	60.08	TGTGTTTGGTCCATGCACTT	60.008	179
mtr-MIR2612a	Mt-miRNA-SSR-77	chr4	28716850	28717981	(A)11	AAAAATTTTGGTCCCAATTGAT	58.649	TTTCAATCACTATTTTTGGTCCC	59.26	208
mtr-MIR5755	Mt-miRNA-SSR-78	chr4	29412795	29411602	(A)16	TCTCAATTGAAACATCTCAACTATCA	59.227	GCATTTCAAAGGTGATAGACAAA	58.311	108
mtr-MIR5755	Mt-miRNA-SSR-79	chr4	29412795	29411602	(T)12	TTCATCAGCAGCTGCAATTC	60.104	CCAACAAAAACACCTCATTTCC	60.603	233
mtr-MIR2646a	Mt-miRNA-SSR-80	chr4	32704109	32702821	(T)15	TCAGCTCAGGTTTGGTTTGA	59.415	AACTATGGGGTGCAAAATCG	59.823	259
mtr-MIR2634	Mt-miRNA-SSR-81	chr4	34335833	34334731	(GA)8	GAGCATCTCCGGTGTCATTT	60.081	GTGAAGAACCGCACCATCTT	60.119	259
mtr-MIR2634	Mt-miRNA-SSR-82	chr4	34335833	34334731	(T)11	AGGTGTATGGAATTTTTGTGTGT	57.475	TTTCCTTTTTCCAAAGTTACTCTCA	59.718	264
mtr-MIR2598	Mt-miRNA-SSR-83	chr4	44892686	44894021	(T)18	AAACTCGTGATGAAACGTCAGA	59.78	TGATTATTGTGCCATGTCATTCT	59.356	279
mtr-MIR2598	Mt-miRNA-SSR-84	chr4	44892686	44894021	(T)14	TCTGCCATGTCATTCTTGAAA	59.262	TCTGCCATGTCATTCTTGAAA	59.262	267
mtr-MIR162c	Mt-miRNA-SSR-85	chr4	46037530	46038615	(CT)9	TGCGTACTGTGCCTCTCTATTC	59.545	TGTCGTTATCCAGGAAAGGC	60.074	190
mtr-MIR162	Mt-miRNA-SSR-86	chr4	46038635	46037512	(GA)9	TGTCGTTATCCAGGAAAGGC	60.074	TGCGTACTGTGCCTCTCTATTC	59.545	190
mtr-MIR171e	Mt-miRNA-SSR-87	chr4	47495457	47496549	(AT)8	TGAAATGCCTTTTTCTTCCC	59.135	TTCCCAAACACCATCATCAA	59.75	270
mtr-MIR396a	Mt-miRNA-SSR-88	chr4	47580417	47581509	(T)14	TTGGCAGCTAAAAGCCTAGC	59.764	TCCTTTAGCAAAGCAGAGAGAAA	59.801	276
mtr-MIR5563	Mt-miRNA-SSR-89	chr4	50610369	50611469	(AG)9	CAACTGTCGGTGGTAAGGCT	60.171	TGCAATTTCACCTGTTGCAT	60.119	130
mtr-MIR5227	Mt-miRNA-SSR-90	chr4	51219116	51220633	(T)11	GCGAGAGGAGAACTTGTGAGA	59.736	ACTCAACGCCGACTTGTTCT	59.914	264
mtr-MIR169h	Mt-miRNA-SSR-91	chr4	52962302	52961217	(CA)12	TTGTTTTGCTGGCAGTTGTC	59.888	ATCCCTCCCTTGATGTCAGC	61.404	266
mtr-MIR2601	Mt-miRNA-SSR-92	chr4	53594497	53595713	(T)11	TCTGCCCACTTTATGCTGTTT	59.761	CCTAACGGAATGGACCAAAA	59.795	236
mtr-MIR2601	Mt-miRNA-SSR-93	chr4	53594497	53595713	(T)13atcatcttcttcatcttcatcaaaatcttcatcgtattcatcaattaaatc(A)16	TACACGTGTCGTTTTGGCAT	60.035	TGAGATTCAACCCAGAAGAGG	59.269	248
mtr-MIR156i	Mt-miRNA-SSR-94	chr4	54673019	54671927	(T)18	ACTGCCCTTCACTTGTGCTT	59.914	TGCACCCAAAAGAATAGGGT	59.429	203
mtr-MIR2593a	Mt-miRNA-SSR-95	chr4	54712612	54713727	(T)15	CACGTATATGCTTGTTAATTTAGGGA	59.755	GCAAGGACCTAATTGCAAGG	59.708	239
mtr-MIR1507	Mt-miRNA-SSR-96	chr4	54810038	54811181	(T)16	TTGTCTTTGGTGTGAGTCGG	59.72	TCAATGTTTCTCCAAGGGATG	59.918	264
mtr-MIR171f	Mt-miRNA-SSR-97	chr4	55240189	55239095	(T)12	TGAGATATTGGTGCGGTTCA	60.073	TGGCTAGGTAGCTTGCTGGA	61.06	266
mtr-MIR171f	Mt-miRNA-SSR-98	chr4	55240189	55239095	(A)10	CCAGCAAGCTACCTAGCCAT	59.499	TTGCCTATTGATCCGTCCTC	60.036	214
mtr-MIR171f	Mt-miRNA-SSR-99	chr4	55240189	55239095	(T)11	GAGGACGGATCAATAGGCAA	60.036	TGTCTGGAAAGTGCTTCACAA	59.475	135
mtr-MIR160f	Mt-miRNA-SSR-100	chr4	56223105	56222002	(TA)8	CCATCACCCTTCTCCTTTCA	60.042	TGCAGCAGCGTTTACTTTGA	60.719	252
mtr-MIR160f	Mt-miRNA-SSR-101	chr4	56223105	56222002	(TTA)7	GTCAAGCAGGCAGCCTAATC	59.985	GAACGTGTGTAGCATCGTGG	60.183	177
mtr-MIR160f	Mt-miRNA-SSR-102	chr4	56223105	56222002	(AT)7	CCACGATGCTACACACGTTC	60.183	CTTCCACGTCCAGACCAACT	60.151	213
mtr-MIR5208a	Mt-miRNA-SSR-103	chr5	178433	177346	(T)10	TTCCGGAGACTTGAATACGG	60.066	ACTTCAACTCCCCATTGCAC	59.973	260
mtr-MIR5290	Mt-miRNA-SSR-104	chr5	2983836	2984922	(T)11	TTACTGCATGATCCAACAAAAT	57.194	AATAACAAAGATTTGAAGTTCCGT	57.473	252
mtr-MIR2650	Mt-miRNA-SSR-105	chr5	3406116	3407293	(CT)9cccaaattcacaatcacgacagtaactacgtacaccacgtgcgaccacaactttgctctacaaatcaacgcaacaccactaactg(T)10ccttctttcttaaacaa(T)10	CACCCAAAGAGATCGACCAT	59.927	CCATGATGGAGATGGCAATA	59.305	272
mtr-MIR2615a	Mt-miRNA-SSR-106	chr5	3480065	3478808	(A)10tcaaagtcactcacgtgactctatcttttc(T)10	AATTTCGGCAGGGAGGATAC	60.286	TGCAGCTGAGACTTGGAGAA	59.855	264
mtr-MIR5298a	Mt-miRNA-SSR-107	chr5	5153365	5152274	(A)18	CAAGGGGAGTATGAAACCAAA	58.936	GGCCTTGCAGATCTCTTAGC	59.178	263
mtr-MIR2616	Mt-miRNA-SSR-108	chr5	5909157	5907863	(T)10	TGGATCGAGAAGGAGGAAAA	59.744	TGCCATAGCATGATGCACTT	60.251	220
mtr-MIR2588a	Mt-miRNA-SSR-109	chr5	7933732	7932318	(A)11	TATCGATTCCAACCGATGTG	59.35	CGGAAGGACTTAGTTGCACAG	59.921	262
mtr-MIR2613	Mt-miRNA-SSR-110	chr5	9964639	9963491	(T)10	ATGCATGCCTTGTGAGTTGT	59.169	AAGTGAATTCTAACCACTAGGCTACC	59.579	263
mtr-MIR5229a	Mt-miRNA-SSR-111	chr5	11495623	11496711	(A)13(AT)6	AAAGAGATATACACACACTGATTCACC	58.994	TTTTAGGGGAAGTTAGGGCA	58.692	168
mtr-MIR2602a	Mt-miRNA-SSR-112	chr5	14194053	14195222	(T)10	CAGTACGTCGGCGTATTTTT	57.863	CCAAGCACGGGGAAATAAA	60.812	278
mtr-MIR2591	Mt-miRNA-SSR-113	chr5	14968140	14966731	(T)10	AAAATTGATAAACCCTCCAAACAA	59.991	TCCGTTTTTCTGATTTGGTGT	59.462	145
mtr-MIR1510b	Mt-miRNA-SSR-114	chr5	19027329	19028564	(TA)7tgtttgtatgaactgttttggtattgttgagatctgtatgttctgtttttgtttattacagcttatatgg(T)28	TTCTCATCACCTTCATCAGGTTT	59.99	AAATCCCAAGCATTTTGCAG	60.074	252
mtr-MIR1510b	Mt-miRNA-SSR-115	chr5	19027329	19028564	(T)10	AGATCTGCAAAATGCTTGGG	60.214	ACATGGTTTTTCCGAGCAAG	60.11	262
mtr-MIR5208d	Mt-miRNA-SSR-116	chr5	26295401	26294319	(A)12tgatttgacacatcggtattcaataagttttaattttcttaactaaattgtagttttacacttttactaatcataaattgttaatttattacttgacc(A)10	TCAATTTGAATGAATGAATACCG	58.861	GATGATTTTAACGGCAGGGA	59.901	270
mtr-MIR2633	Mt-miRNA-SSR-117	chr5	26538554	26539671	(A)11	GCCCCTACAATTTAGCATTATCC	60.077	ATTTGCACCCCTGCACTTAC	60	280
mtr-MIR5251	Mt-miRNA-SSR-118	chr5	30414262	30415391	(T)12	TATCTGGCTGGGATGTCACC	60.893	TGCATTGTTTCTGCTAACTCAG	58.253	269
mtr-MIR172	Mt-miRNA-SSR-119	chr5	34277965	34276853	(T)10	CCACTCACATCTCTCAACCCT	59.164	CAAACAAGATCGGGGAAAAA	59.91	231
mtr-MIR5277	Mt-miRNA-SSR-120	chr5	34981051	34979941	(A)16	TTCCCCAACCATCGGTATAA	60.009	CTTGCTTGTCTTGCACTTCG	59.781	263
mtr-MIR2658	Mt-miRNA-SSR-121	chr5	41701651	41700538	(T)10	TCCGTTAACCAGCCAAACAT	60.365	TTTTGGCACATCCAAATTCC	60.681	148
mtr-MIR2658	Mt-miRNA-SSR-122	chr5	41701651	41700538	(T)13	GTGGGCCACTACACCACTTT	59.891	GGAATTATAGCTTGCACCCC	58.534	190
mtr-MIR2643b	Mt-miRNA-SSR-123	chr5	42296335	42295244	(T)15gtgtattttcttttctccttatttcttgttctttctctctctg(T)15	CCGGATCACCACTCAAAAAT	59.79	GACTAGCAGAGGCACCCAAG	60.012	221
mtr-MIR5559	Mt-miRNA-SSR-124	chr6	1320205	1321342	(T)14	TGCATCAAAGTAAAAACATCACAA	59.575	CCCAACTGAAAGGGACAAAA	59.942	267
mtr-MIR5225b	Mt-miRNA-SSR-125	chr6	2929338	2928240	(A)15	TAGCCCTGCCAGCCTATTTA	59.832	AAGGTGTCATCTCTCCTGCG	60.408	228
mtr-MIR5211	Mt-miRNA-SSR-126	chr6	2988919	2990033	(A)10	TTCTCCAGCAGTGCTATTCTGA	60.154	TGCTGTTCCTTTGTTTTCAATG	60.145	138
mtr-MIR5225	Mt-miRNA-SSR-127	chr6	2992584	2993692	(A)10	TAAATGCCATGGATCGTCAA	59.891	CAAGTTCTCTTCTCACAATAGTTATCC	58.156	255
mtr-MIR2604	Mt-miRNA-SSR-128	chr6	8171338	8172624	(TG)6	TCATCATTTATTCAGAAGGGCA	59.547	GCCACCTAAATTGTCCAATCA	59.815	279
mtr-MIR2604	Mt-miRNA-SSR-129	chr6	8171338	8172624	(AT)12	CCCCCTACCCTCATAACCAT	59.897	AGCTTTGCTAAAACACTCCCA	59.031	161
mtr-MIR2604	Mt-miRNA-SSR-130	chr6	8171338	8172624	(A)17	TCCATGTTTTTGGCATCAGA	60.049	AATTGGGGAAATAAGGGGTG	59.882	191
mtr-MIR2653a	Mt-miRNA-SSR-131	chr6	14143720	14142455	(T)12	TATTTCTGGAAGGGCGTGTT	59.569	TTGATAAGAAAAATAAAGATGTTTTGG	58.341	150
mtr-MIR2621	Mt-miRNA-SSR-132	chr6	14153210	14152018	(A)10	AGAGTGGGTTAAGTCCACTAAGG	57.921	AGCACAAATTCCTAGCCCAA	59.708	239
mtr-MIR399b	Mt-miRNA-SSR-133	chr6	22869047	22870158	(AG)6	AAACAATGTGGGTGACGGTT	60.134	GTATTGGACCGAACTGGGTG	60.232	108
mtr-MIR2678	Mt-miRNA-SSR-134	chr6	31567253	31565825	(A)13	TTTCTGTCATGGACTCGTGC	59.837	GCGAGTATCTTTGGTTGGGA	60.074	109
mtr-MIR5287b	Mt-miRNA-SSR-135	chr6	32254311	32255473	(T)11	TGTATAAGGCTCAGCCACAAAA	59.779	GGGGGTAGAAAGAGCAATCA	59.126	151
mtr-MIR5758	Mt-miRNA-SSR-136	chr6	34480288	34481480	(T)16	TTATCTGCGGTCTTCATTTCA	58.374	TATATATGCAAGGTCCGGGG	59.638	280
mtr-MIR2664	Mt-miRNA-SSR-137	chr6	34708032	34706812	(A)11tgagatattatcatcatcatca(T)11gtttttggtccctaattgatataattttgacatgttttttttattttattttttgaacataatatgaatatataaaagttaaacataatgaacggaca(T)15	TGTTTCGTCCCTATAAATATGTCAAA	60.03	TGTATTCATGTTATGTCCGTCCA	60.124	234
mtr-MIR2664	Mt-miRNA-SSR-138	chr6	34708032	34706812	(A)12	GGGCCATTAAGGACCAAAAA	61.011	TTTTGGACTGTCAACCCACC	60.791	191
mtr-MIR2600	Mt-miRNA-SSR-139	chr7	7671422	7672534	(T)24	GCCACAATGCTTGTGAAAGA	59.847	TCTTTACCTTCCCACCTGGA	59.521	268
mtr-MIR2677	Mt-miRNA-SSR-140	chr7	11512786	11514040	(T)10	GCTATAGCTTTGTCGTCGCC	60.01	CCATCACCCTTACCAACGAG	60.366	177
mtr-MIR2595	Mt-miRNA-SSR-141	chr7	13747044	13748183	(T)16	TTGTACCGAGAGAAGGGTGG	60.103	TCCGAACAAATGATCCGAAC	60.843	230
mtr-MIR5204	Mt-miRNA-SSR-142	chr7	31459660	31460745	(A)10	CCAAAAAGATTTGGCCCTTT	60.285	GCATGGTTGTCCCTTGCTAT	59.962	221
mtr-MIR5298b	Mt-miRNA-SSR-143	chr7	31715273	31716352	(TTA)5	CCTTTAGTTACATCGGTTGGGA	60.229	TCACTCTTTTCGCATCCTAGC	59.606	265
mtr-MIR5745b	Mt-miRNA-SSR-144	chr7	33722982	33724110	(T)10	TGCTTGTTCAATTTCGAATG	57.354	CTTAAGTTACCTGTCCGGCG	59.763	185
mtr-MIR5759	Mt-miRNA-SSR-145	chr7	35126495	35127659	(A)12	AGCAGCCCTCACAATCTAATG	59.35	TCCAATTCTTGCAACCTGAA	59.247	275
mtr-MIR5759	Mt-miRNA-SSR-146	chr7	35126495	35127659	(T)10	TTCAGGTTGCAAGAATTGGA	59.247	CTTTGGCTTAACGGAGGTTG	59.741	275
mtr-MIR2672	Mt-miRNA-SSR-147	chr7	41530672	41531801	(A)14	TGTGCGAGATGAAACACTCA	58.95	ACAGACAAATGAAGCCCTGG	60.111	174
mtr-MIR5561	Mt-miRNA-SSR-148	chr7	43957047	43955959	(T)13	TGCTCATGTTGATTCCCAGA	60.201	AGCATTAGTTGTCATGCCCC	59.962	240
mtr-MIR5292a	Mt-miRNA-SSR-149	chr7	43968983	43967888	(GAT)5	TTTCGTTTTTCCCAAAGTCG	60.081	TAGGCATGACAAATGGTGGA	59.924	181
mtr-MIR1509	Mt-miRNA-SSR-150	chr7	46300678	46301931	(T)11	ACGGTGGAGAGGGTTTTTCT	59.972	GGACTGAAAAGGAGCATGGA	60.195	279
mtr-MIR167b	Mt-miRNA-SSR-151	chr7	47492017	47493223	(AG)11	AAACATGTGGGGTTTGGTGT	59.989	AGCCAAGTTTGGACCATCAG	60.111	207
mtr-MIR2590a	Mt-miRNA-SSR-152	chr8	14128400	14129596	(T)10	CGAAAATCATAGGGTGGTGG	60.184	AACGCTACATGTACGATTGCC	60.039	219
mtr-MIR2590a	Mt-miRNA-SSR-153	chr8	14128400	14129596	(A)14	TTGTGCCATGTCATTCTTGA	58.62	TGAAGCGCTAAGAAAGCCTC	59.867	238
mtr-MIR2088	Mt-miRNA-SSR-154	chr8	26129246	26128101	(A)11	GACCAGCTTTTGGTTGTCCT	59.187	TTCACAACATCAAGTCCCGA	60.088	142
mtr-MIR5284h	Mt-miRNA-SSR-155	chr8	30790200	30789090	(A)10	TCACACTTAAAAATAAAAAGCAGCA	59.439	CACACAGGCTTTGCTCTCAG	59.77	160
mtr-MIR2667	Mt-miRNA-SSR-156	chr8	31002549	31001496	(A)11	GTGAAGGACAAAACGAACCG	60.529	CGACCGGAGAAGATGAAGAG	59.943	273
mtr-MIR2619	Mt-miRNA-SSR-157	chr8	32164384	32165632	(A)12	TCCATCTCAAGTCCAAACATACA	59.485	GCGACCACTGATGGAATTTT	59.939	278
mtr-MIR2619	Mt-miRNA-SSR-158	chr8	32164384	32165632	(A)13	CCAAGATGCAACAATGACCA	60.517	ATAGGGGACCAAAAGTGCAA	59.429	194
mtr-MIR5205a	Mt-miRNA-SSR-159	chr8	32642941	32641850	(A)13	GGTAAGGGTCCAAAATTCAAGA	59.35	ATTGGGACGGAGGGAGTATC	60.154	279
mtr-MIR5205a	Mt-miRNA-SSR-160	chr8	32642941	32641850	(A)11cattgacttgttagacaagttagtagagtcc(T)12	TGAAAACCGCATACCAATCA	59.93	TGTCGGTTCGAGAAAGATCC	60.195	216
mtr-MIR2669	Mt-miRNA-SSR-161	chr8	33905734	33906843	(A)10	GCACTGTAGAAGCTCCCGAT	59.459	TGTTTAACCAATGCCCTAAAGA	58.674	116
mtr-MIR2629a	Mt-miRNA-SSR-162	chr8	34798329	34799387	(T)10	TGTGGCTTTCTTGTTCGTTG	59.881	TCAACCTTTCCTCCCCTACA	59.521	184
mtr-MIR2629a	Mt-miRNA-SSR-163	chr8	34798329	34799387	(AT)7	GGGGAGGAAAGGTTGAATTT	59.261	GCTGCAGTTAACTACCGAGGA	59.531	279
mtr-MIR2629a	Mt-miRNA-SSR-164	chr8	34798329	34799387	(A)10	GGGGAGGAAAGGTTGAATTT	59.261	GCTGCAGTTAACTACCGAGGA	59.531	279
mtr-MIR5246	Mt-miRNA-SSR-165	chr8	35983556	35984625	(A)10	CGCAGTAGATGATCCAAATCC	59.542	GGTTTCCAATTCCAAAGTCAA	58.914	203
mtr-MIR166e	Mt-miRNA-SSR-166	chr8	39663882	39662777	(TC)6	GCACCATTAGTGTGGTGTGAG	59.075	GCCAACATTCCCCTCAAATA	59.762	192
mtr-MIR5254	Mt-miRNA-SSR-167	scaffold0455	2879	1786	(T)11	GCGACTCAAGCAATAGCAAA	59.21	TGGTTTCAGTATTCCATACCCC	59.945	237
mtr-MIR5562	Mt-miRNA-SSR-168	scaffold0534	7904	9127	(T)10	TGCTTCAAAAGCTAACACCG	59.108	TGGTTTCAGTATTCCATACCCC	59.945	239
mtr-MIR5285a	Mt-miRNA-SSR-169	scaffold0224	16467	15395	(T)11	GAACGGAGGACTGCTCTCTG	60.135	TGAGCTCAATTGCTTTTGTTG	59.097	203
