# Supplementary material for: Genome-Wide Development of MicroRNA-Based SSR Markers in Medicago truncatula with Their Transferability Analysis and Utilization in Related Legume Species
Source: Int J Mol Sci. 2017 Nov 18;18(11):2440. doi: 10.3390/ijms18112440 (PMC5713407; doi:10.3390/ijms18112440)
Supplement: Supplementary file 1 [file ijms-18-02440-s001.zip › Supplementary Files/Table S3.xlsx]

## Sheet: sheet 1
Table S3. Putative miRNA target sites for miRNA genes used for SSR marker development in M. truncatula
miRNA accession	Target accession	Expectation	UPE	miRNA_start	miRNA_end	Target_start	Target_end	miRNA_aligned_fragment	Target_aligned_fragment	Inhibition	Target_Desc.	Multiplicity
mtr-MIR1509	Medtr3g014420.1	2.5	11.969	1	21	64	84	UUAAUCUAGGAAAAUACGGUG	UACCGUAAUUUCCUUGAUUAA	Cleavage	| hypothetical protein | HC | chr3:4096902-4097715 | 20130731	1
mtr-MIR1510b	Medtr6g092630.1	2.5	17.075	1	20	891	910	ACAUGGUCGGUAUCCCUGGA	ACCGGGGAUGCCGAUCAUGU	Cleavage	| S-adenosyl-L-methionine-dependent methyltransferase | HC | chr6:34883399-34880047 | 20130731	1
mtr-MIR162	Medtr7g118350.2	2	18.976	1	21	3073	3094	UCGAUAA-ACCUCUGCAUCCAG	CUGGAUGCAGAGGUCUUAUCGA	Cleavage	| endoribonuclease dicer-like protein | HC | chr7:49139858-49129556 | 20130731	1
mtr-MIR162c	Medtr2g044430.1	2.5	15.878	1	21	119	139	UCGAUGAACCGCUGCAUCCAG	CUGGAUGCAGUGGUUUGUUGG	Cleavage	| hypothetical protein | LC | chr2:19324597-19325364 | 20130731	1
mtr-MIR164a	Medtr1g102520.1	1	10.027	1	20	141	160	UGGAGAAGCAGGGCACGUGC	GCACGUGUCCUGUUUCUCCA	Cleavage	| hypothetical protein | HC | chr1:46312446-46312778 | 20130731	1
mtr-MIR167	Medtr5g066710.1	2	11.543	1	21	11476	11496	UGAAGCUGCCAGCAUGAUCUA	UAAAUCAAGCUGGCAGCUUCA	Cleavage	| E3 ubiquitin-protein ligase UPL1-like protein | HC | chr5:28174356-28156957 | 20130731	1
mtr-MIR171b	Medtr5g058860.1	2.5	19.839	1	21	414	434	ACGAGCCGAAUCAAUAUCACU	AGUGAUAUUGAUUCGGCUCAA	Cleavage	| GRAS family transcription factor | HC | chr5:24257848-24256328 | 20130731	1
mtr-MIR171e	Medtr4g026485.1	1	16.153	1	21	1108	1128	AGAUUGAGCCGCGCCAAUAUC	GAUAUUGGCGCGGCUCAAUCA	Cleavage	| GRAS family transcription regulator | HC | chr4:9111815-9114789 | 20130731	1
mtr-MIR171f	Medtr0092s0100.2	1.5	16.124	1	21	1502	1522	UUGAGCCGUGCCAAUAUCACG	CGGGAUAUUGGCGCGGCUCAA	Cleavage	| GRAS family transcription regulator | HC | scaffold0092:52158-49118 | 20130731	1
mtr-MIR172	Medtr2g093060.2	0	13.881	1	21	1408	1428	AGAAUCCUGAUGAUGCUGCAG	CUGCAGCAUCAUCAGGAUUCU	Cleavage	| AP2-like ethylene-responsive transcription factor | HC | chr2:39643298-39647410 | 20130731	1
mtr-MIR172a	Medtr3g031030.1	3	13.925	1	21	1946	1966	GGAAUCUUGAUGAUUCUGCAC	GUGCAGAGUCAUCAAGAUUAG	Cleavage	| cation/H+ exchanger 3 | LC | chr3:9864125-9867474 | 20130731	1
mtr-MIR2088	Medtr3g107660.1	2	17.284	1	20	2915	2934	AGGCCUAGAUUACAUUGGAC	GUCCAGUGAAAUCUAGGUCU	Cleavage	| peptidyl-prolyl cis-trans isomerase | LC | chr3:49656436-49648489 | 20130731	1
mtr-MIR2585a	Medtr3g026160.1	0.5	14.428	1	22	1035	1056	CAGGAUUAGCGAUUACAGGGAC	GUCCCUGUAAUUGCUAAUCCUG	Cleavage	| leguminosin group485 secreted peptide | HC | chr3:8040631-8041807 | 20130731	1
mtr-MIR2588a	Medtr3g024150.1	3	17.958	1	21	960	980	UAACACUGUGCAACUAAGUCC	GGACUAAGUUGUAUAGUGUUC	Cleavage	| F-box protein interaction domain protein | LC | chr3:7443947-7436161 | 20130731	1
mtr-MIR2590a	Medtr8g098620.1	0	11.016	1	22	630	651	AUCUAAAGGUGAUUAUUGUGCC	GGCACAAUAAUCACCUUUAGAU	Cleavage	| hypothetical protein | HC | chr8:40779348-40780409 | 20130731	1
mtr-MIR2591	Medtr6g016595.1	1.5	19.748	1	20	124	143	GGAACUUCUACGGUACACCU	AGGUGUACCGUAGAAGCUCC	Cleavage	| hypothetical protein | HC | chr6:6294987-6295814 | 20130731	1
mtr-MIR2595	Medtr4g055705.1	1.5	13.252	1	21	771	791	UACAUUUUCUUCUUUAUGUCU	AAACAUAAAGAAGAGAAUGUA	Cleavage	| AT hook motif DNA-binding family protein | LC | chr4:20348007-20344231 | 20130731	1
mtr-MIR2598	Medtr8g098620.1	1.5	11.033	1	21	629	649	CUAAGGGUGAUUAUUCUGCCA	UGGCACAAUAAUCACCUUUAG	Cleavage	| hypothetical protein | HC | chr8:40779348-40780409 | 20130731	1
mtr-MIR2600	Medtr6g004980.1	2.5	20.979	1	21	43	63	ACAUUAGCCAAUCACAAUGCC	GGCAUUGUGAUUGACCAAUGU	Cleavage	| hypothetical protein | LC | chr6:551257-548707 | 20130731	1
mtr-MIR2601	Medtr4g120380.2	1.5	9.487	1	22	1450	1471	UAUUUGGUAUCGCUUUGGUCCC	GGGACGAAAGCGAUACUAAAUA	Cleavage	| mTERF protein | LC | chr4:49903904-49906039 | 20130731	1
mtr-MIR2602a	Medtr1g107475.2	1.5	17.142	1	21	1006	1026	UGGCAGUGAUUGCCACGUCAU	AUGACGUGACAAUCACUGUCA	Cleavage	| carbohydrate esterase plant-like protein | HC | chr1:48778009-48779601 | 20130731	1
mtr-MIR2604	Medtr4g084950.1	2.5	8.479	1	21	2	22	UAAUUUUUAUGUGGGAGUGUU	AGCACUCUCACUUAAAAGUUA	Translation	| transmembrane protein, putative | HC | chr4:33169619-33168622 | 20130731	1
mtr-MIR2606a	Medtr3g014180.1	1.5	13.055	1	21	828	848	UACAAUUCCUUAGGUGCUUUU	AAAAGUACCUAAGAAAUUGUA	Cleavage	| transmembrane protein, putative | HC | chr3:3969801-3970829 | 20130731	1
mtr-MIR2608	Medtr3g450780.1	1	17.604	1	22	598	619	GUUGUACAUAUAUCACUACUCU	GGAGUAGUGAUAUUUGUACAAC	Translation	| transmembrane protein, putative | LC | chr3:17569197-17571082 | 20130731	1
mtr-MIR2611	Medtr2g099920.3	1.5	13.351	1	21	1147	1167	UAUUUGUCAGUGUUUGAUGAA	UUCAUCAAGUAUUGACAAAUA	Cleavage	| disease resistance protein (TIR-NBS-LRR class), putative | HC | chr2:42860738-42855420 | 20130731	1
mtr-MIR2612a	Medtr6g047550.1	0.5	20.899	1	21	670	690	UGAUAGUGUCAACUAGUACAG	CUGUAUUAGUUGACACUAUCA	Cleavage	| helix loop helix DNA-binding domain protein | LC | chr6:17114730-17116192 | 20130731	1
mtr-MIR2619	Medtr7g024300.1	1	14.242	1	21	1370	1390	ACAUAGGAGGCUGUUUUGUAU	AUACAAAACAGCCCCCUAUGU	Cleavage	| enoyl-CoA hydratase/isomerase family protein | HC | chr7:7973087-7974500 | 20130731	1
mtr-MIR2621	Medtr5g005110.1	2.5	10.827	1	22	282	303	AGCUUGGGCUAGGAAUUUGUGC	GCACAAGUUCCUAGCUCAACCU	Cleavage	| transcription factor | HC | chr5:277903-279787 | 20130731	1
mtr-MIR2629a	Medtr0340s0010.1	0	22.905	1	21	50	70	AGUUUUCCUCGGUAGUUAACU	AGUUAACUACCGAGGAAAACU	Cleavage	| hypothetical protein | HC | scaffold0340:960-261 | 20130731	1
mtr-MIR2633	Medtr7g117710.1	3	15.537	1	20	165	184	UGACAUUUUGCUCCAGAUUC	GAGUUUGGAGCAAAAUGCUA	Cleavage	| hypothetical protein | LC | chr7:48874904-48876155 | 20130731	1
mtr-MIR2634	Medtr4g064260.1	1.5	13.297	1	20	977	996	UUUAUUCUCAGUUUGUUGCU	AGCAACAAACUGAAAAUAAA	Cleavage	| ubiquitin fusion degradation 1 protein | HC | chr4:23964991-23968014 | 20130731	1
mtr-MIR2641	Medtr4g057635.1	3	12.552	1	20	1089	1108	GUUUGAUCCUUUACGUUUAU	CUGAAUGUAGAGGAUCAAAU	Cleavage	| myb transcription factor | HC | chr4:21173419-21175385 | 20130731	1
mtr-MIR2646a	Medtr6g478210.1	1	10.022	1	21	1808	1828	CAUGACAUUUAGUGAUGAUGU	ACAUCAGCACUAAAUGUCAUG	Cleavage	| pentatricopeptide (PPR) repeat protein | HC | chr6:29072402-29074378 | 20130731	1
mtr-MIR2650	Medtr6g038370.1	3	18.375	1	22	413	434	AACUUAAAUAUGUUUUCAGUCC	GGACUGAAAAAAUGUUUCAGUU	Cleavage	| oxidoreductase family, NAD-binding rossmann fold protein | HC | chr6:13747147-13748545 | 20130731	1
mtr-MIR2652a	Medtr7g017820.1	0	20.862	1	21	136	156	UAUGCAGGGUGCAUAAGGAUU	AAUCCUUAUGCACCCUGCAUA	Cleavage	| translation initiation factor IF-3, putative | HC | chr7:5728040-5729127 | 20130731	1
mtr-MIR2653a	Medtr8g021330.1	2.5	24.063	1	20	567	586	UCACGCUGCUGUGAACAUGA	UCAAGUUUACGGCAGUGUGA	Cleavage	| exocyst subunit exo70 family protein | HC | chr8:7653024-7651171 | 20130731	1
mtr-MIR2658	Medtr7g086580.1	2.5	17.033	1	20	971	990	AUGUGACCUUGUAUAUGAUC	GAUCAUAUACCGGGUCACAC	Translation	| Brf1-like TBP-binding domain protein | HC | chr7:33616738-33623435 | 20130731	1
mtr-MIR2660a	Medtr4g025980.1	2	10.852	1	20	875	894	UAAGACAUCAGCUAUAAGCU	AGUUUAUUGUUGAUGUCUUA	Cleavage	| cytochrome P450 family 71 protein | LC | chr4:8930923-8929046 | 20130731	1
mtr-MIR2661	Medtr3g061100.1	0	10.224	1	21	6	26	UAGGUUUGAGAAAAUGGGCAG	CUGCCCAUUUUCUCAAACCUA	Cleavage	| transmembrane protein, putative | LC | chr3:24264473-24264177 | 20130731	1
mtr-MIR2664	Medtr1g054100.2	1.5	18.921	1	21	570	590	AAUUGUGGUGGGUUGACAGUC	GAAUGUCGACCCACCACAAUU	Cleavage	| hypothetical protein | HC | chr1:23078580-23073265 | 20130731	1
mtr-MIR2667	Medtr0037s0060.1	3	23.932	1	20	55	74	UCCUUGAUCUGACGGCUACC	GGUGGUGGUCAGGUCAGGGA	Cleavage	| base excision DNA repair protein, HhH-GPD family protein | LC | scaffold0037:32923-29197 | 20130731	1
mtr-MIR2668	Medtr5g047480.1	0	10.738	1	22	3855	3876	UUCAUCCUUGCAAUUAGGGGUC	GACCCCUAAUUGCAAGGAUGAA	Cleavage	| disease resistance protein (TIR-NBS-LRR class) | LC | chr5:20809273-20814610 | 20130731	1
mtr-MIR2669	Medtr4g094732.1	2.5	13.563	1	21	543	563	AAAGUUCAGUCUUCAUAGUAU	AUACUAUGAAGACGUAACUUU	Cleavage	| polygalacturonase QRT3-like protein | HC | chr4:38860963-38858816 | 20130731	1
mtr-MIR2670a	Medtr8g096820.1	2	20.126	1	21	1091	1111	CAAGAAGGUUGCUCACUAUUU	AAAUAGUGGGCAACCUUGUUG	Cleavage	| gamma carbonic anhydrase-like protein | HC | chr8:40644152-40639262 | 20130731	1
mtr-MIR2672	Medtr1g104770.1	3	19.994	1	22	1210	1231	UUAAUCGACCAAGUGGGUACUA	UGGGGUCCACUUGGUUGGUUAA	Cleavage	| sugar porter (SP) family MFS transporter | HC | chr1:47196606-47198839 | 20130731	1
mtr-MIR2675a	Medtr5g093380.1	0.5	10.453	1	21	9	29	CGAGGCAUAUUUGCAGGGAUU	GGUCCCUGCAAAUAUGCCUCG	Cleavage	| transmembrane protein, putative | LC | chr5:40764424-40764576 | 20130731	2
mtr-MIR2675a	Medtr5g093380.1	2	11.462	1	21	69	89	CGAGGCAUAUUUGCAGGGAUU	GGUCCCUGCAAAUAUGUCUCA	Cleavage	| transmembrane protein, putative | LC | chr5:40764424-40764576 | 20130731	2
mtr-MIR2677	Medtr4g072090.2	2	16.62	1	21	2899	2919	UUUAUUGAUAUUGCUAAUAGA	UCUAUUAGAAGUAUUAAUAAA	Cleavage	| BZIP transcription factor | HC | chr4:27348568-27352475 | 20130731	1
mtr-MIR2678	Medtr6g084370.1	0	14.302	1	21	89	109	UGAAAUUGUUGCGAGUGUCUU	AAGACACUCGCAACAAUUUCA	Cleavage	| disease resistance protein (TIR-NBS-LRR class) | LC | chr6:31566252-31567625 | 20130731	1
mtr-MIR2680a	Medtr5g460880.1	1.5	15.282	1	20	325	344	UCCUCGGUACCUAUGUUGAU	AUCAACAUAGGUACCGAAGA	Cleavage	| hypothetical protein | LC | chr5:25264830-25265937 | 20130731	1
mtr-MIR393	Medtr7g083610.1	1	23.514	1	20	2242	2261	UCCAAAGGGAUCGCAUUGAU	AACAAUGCGAUCCCUUUGGA	Cleavage	| transport inhibitor response 1 protein | HC | chr7:32177267-32173649 | 20130731	1
mtr-MIR396a	Medtr4g094918.1	2	23.051	1	21	605	625	UUCCACAGCUUUCUUGAACUU	AAGAUCAAGGAAGUUGUGGAA	Cleavage	| papain family cysteine protease | HC | chr4:39283313-39286264 | 20130731	1
mtr-MIR5204	Medtr3g086380.1	2.5	24.046	1	21	1419	1439	GCUGGAAGGUUUUGUAGGAAC	GAUUCUACAAGGCCUUCCAGC	Cleavage	| RNA recognition motif 1 in terminal EAR1-like protein, putative | HC | chr3:39136472-39139376 | 20130731	1
mtr-MIR5205a	Medtr1g110540.1	0	8.187	1	23	161	183	CAUACAAUUUGGGACGGAGGGAG	CUCCCUCCGUCCCAAAUUGUAUG	Cleavage	| hypothetical protein | LC | chr1:49872084-49872531 | 20130731	1
mtr-MIR5208a	Medtr4g128920.1	0.5	10.95	1	23	88	110	AACAUGGAUGUUGUGAGUUUGUU	AACAAACUCAUAACAUCCAUGUU	Cleavage	| hypothetical protein | LC | chr4:53648202-53647862 | 20130731	1
mtr-MIR5208d	Medtr3g056420.1	0	8.876	1	24	1	24	CAUAUUAGUCAUAUUUGUAGGCAU	AUGCCUACAAAUAUGACUAAUAUG	Cleavage	| cysteine protease, putative | LC | chr3:22485292-22485068 | 20130731	1
mtr-MIR5210	Medtr4g023090.1	3	12.154	1	22	531	552	UAAAUGUGUUGGAAUUAAGGUU	AACCGUAGUUUCAACACGUUUG	Cleavage	| galactose oxidase | LC | chr4:7774369-7773209 | 20130731	1
mtr-MIR5211	Medtr5g008010.1	2.5	24.313	1	22	795	816	UCGCAGGAGUGAUGGGACCGGC	GACGGCCCUAUCACUUCUGUGA	Cleavage	| anaphase-promoting complex subunit cdc20-like protein | HC | chr5:1630923-1633589 | 20130731	1
mtr-MIR5212	Medtr3g005420.2	2	7.342	1	21	94	114	UGGAUUUCGUAUUUCUUUGGU	ACCAAAGAGAUACGAAUUCCA	Cleavage	| B3 DNA-binding domain protein | LC | chr3:199288-196360 | 20130731	1
mtr-MIR5223a	Medtr0911s0020.1	0.5	15.022	1	22	411	432	CGUGGAAUUUACUUGAAGAUGC	GUAUCUUCAGGUAAAUUCCACG	Cleavage	| hypothetical protein | HC | scaffold0911:4323-2326 | 20130731	1
mtr-MIR5225	Medtr6g065510.1	3	21.599	1	22	109	130	UCAGUCGCAGGAGAGAUGACAC	GUGAAAUCUCUUCUGCGAUUGA	Cleavage	| F-box protein interaction domain protein | LC | chr6:24255308-24254201 | 20130731	1
mtr-MIR5227	Medtr2g026180.2	2.5	16.419	1	22	2009	2030	UGAAGAGAAGAAGAUUGAUGAA	UUUUUUAAUUUUCUUCUCUUCA	Cleavage	| RNA-binding (RRM/RBD/RNP motif) family protein | HC | chr2:9465398-9461370 | 20130731	1
mtr-MIR5229a	Medtr1g066380.1	3	22.416	1	21	395	415	UUAGCAGGAAGAGUGACUAUG	CAUUGUUGCUCUUUCUGCUAG	Cleavage	| cationic peroxidase | HC | chr1:28604011-28607006 | 20130731	1
mtr-MIR5241a	Medtr5g035770.4	2.5	11.455	1	21	538	558	UGACUGAAUGGAAGAGUGCAU	GUGCACAUUUCUAUUCAGUUA	Cleavage	| chaperone DnaJ domain protein | HC | chr5:15557288-15553359 | 20130731	1
mtr-MIR5254	Medtr3g107650.1	2.5	6.955	1	21	191	211	AGGAGGUGGAAGCAUUUGUGA	UCACAAAUGCUUCCUCCUCCA	Cleavage	| kinesin-associated protein | HC | chr3:49647936-49646986 | 20130731	1
mtr-MIR5267a	Medtr8g045300.1	2.5	22.736	1	24	817	840	AGGCAUUUGCUAGAAUACACCCAC	GUGGGUGUAUUAUAACAAAUGUCU	Translation	| polyketide cyclase/dehydrase and lipid transporter | HC | chr8:17693099-17691244 | 20130731	1
mtr-MIR5271a	Medtr8g080520.2	3	11.557	1	23	671	693	CGGAUAAUUGUGGUUACUAACGG	CCAUUAGUAAUUAUAAUUGUUUG	Cleavage	| cytochrome P450 family 78 protein | HC | chr8:34636764-34638483 | 20130731	1
mtr-MIR5277	Medtr6g005600.1	2	13.718	1	23	642	664	AGGUUGUUUCUUGAAGUGCAAGG	UCUUGCACUUGAAGAAACAACCA	Cleavage	| UDP-glucosyltransferase family protein | HC | chr6:846127-844697 | 20130731	1
mtr-MIR528	Medtr7g116940.2	2.5	20.535	1	21	35	55	UUGAAGGGGCAGGGAGAGGAG	CUCCUUUCCCUCUCUCUUCAA	Translation	| ubiquitin-conjugating enzyme E2 | HC | chr7:48289706-48292747 | 20130731	1
mtr-MIR5284h	Medtr2g035460.2	0	23.103	1	24	1469	1492	GAGGGAUCAAAAGUGGAGGAAUCU	AGAUUCCUCCACUUUUGAUCCCUC	Cleavage	| Mo-molybdopterin cofactor sulfurase | HC | chr2:15101357-15106361 | 20130731	1
mtr-MIR5285a	Medtr5g018140.1	0	14.318	1	24	151	174	UGGGACUUUGGGUAGAAUUAGGCG	CGCCUAAUUCUACCCAAAGUCCCA	Cleavage	| hypothetical protein | HC | chr5:6745379-6743839 | 20130731	1
mtr-MIR5286b	Medtr4g113525.1	0	24.324	1	24	190	213	ACAAACUGGAGGCAAGGGACAGGA	UCCUGUCCCUUGCCUCCAGUUUGU	Cleavage	| hypothetical protein | LC | chr4:46680776-46680437 | 20130731	1
mtr-MIR5287a	Medtr2g017925.1	0	13.758	1	24	2065	2088	UGCUUAUAUUAGUGACCGGAGGAU	ACCCUCCGGUCACUAAUAUAAGCA	Cleavage	| GDSL-like lipase/acylhydrolase | HC | chr2:5576866-5574187 | 20130731	1
mtr-MIR5287b	Medtr3g067890.1	1	17.147	1	24	710	733	UGCUUAUAAUAGUGAUCGGAGGGU	ACCCUCUGGUCACUAUUAUAAGCA	Cleavage	| transmembrane protein, putative | LC | chr3:30520449-30516318 | 20130731	1
mtr-MIR5290	Medtr2g075590.1	1.5	8.848	1	24	718	741	AAUUUGGAGAGAGAUAGACACAUA	UAUAUAUCUAUCUUUCUCCAAAUU	Cleavage	| transmembrane protein, putative | LC | chr2:31619613-31618596 | 20130731	1
mtr-MIR5293	Medtr7g070643.1	1	0.463	1	24	57	80	GAUGAAGAAGUGGAAGGAAGAAGA	UCUUCUUCCUUCUAUUUCUUCAUC	Cleavage	| ZF-HD protein dimerization region protein | HC | chr7:26145412-26146440 | 20130731	1
mtr-MIR5295a	Medtr2g018760.1	1	13.111	1	24	128	151	UCGGCUCUGGGAAUGAAAAGAGGC	GCCUCUUUUCAUUCCGAGAGCCGA	Translation	| hypothetical protein | LC | chr2:5952813-5952577 | 20130731	1
mtr-MIR5296	Medtr8g099705.1	1.5	16.668	1	24	384	407	AUUUUGUGUGGGUGUAAGAGGUGU	ACACCCUUUACACCCACACAAAAU	Cleavage	| 3-oxoacyl-[acyl-carrier] synthase I | HC | chr8:42196383-42197455 | 20130731	1
mtr-MIR5297	Medtr0240s0030.1	3	18.05	1	24	568	591	AUCGGGAAGUAUCGGAUAAUUAUU	GAUACUUGCCCGAUACUUCUCGAU	Cleavage	| nucleosome/chromatin assembly factor group protein | LC | scaffold0240:10090-10820 | 20130731	1
mtr-MIR5298a	Medtr8g095675.1	1.5	9.154	1	24	143	166	UGGAUAUGAUAUGAAGAUGAAGAA	UUUUUCAUCUUCAUAUCAUCUCCA	Cleavage	| hypothetical protein | HC | chr8:40041581-40040312 | 20130731	1
mtr-MIR5298b	Medtr8g095675.1	0	13.704	1	24	146	169	UGAUGGAGAUGAUAUGAAGAUGAA	UUCAUCUUCAUAUCAUCUCCAUCA	Cleavage	| hypothetical protein | HC | chr8:40041581-40040312 | 20130731	1
mtr-MIR5559	Medtr1g074950.1	1	16.078	1	21	1543	1563	UACUUGGUGAAUUGUUGGAUC	GAUCCAACAGUUCACUAAGUA	Cleavage	| sieve element occlusion protein | HC | chr1:33121950-33117022 | 20130731	1
mtr-MIR5561	Medtr1g018350.2	2	13.297	1	20	3210	3229	CAUUUGGAGAGACAUAGACA	UGUUUAUGUUCCUCCAAAUG	Translation	| SPOC domain protein | HC | chr1:5269271-5255703 | 20130731	1
mtr-MIR5562	Medtr8g091495.1	2	17.64	1	20	221	240	UGUGGAGUCUUUUGCAUGAA	UUUAUGCAAUGGACUCCACA	Translation	| hypothetical protein | LC | chr8:38186345-38185359 | 20130731	1
mtr-MIR5563	Medtr5g071833.1	3	19.314	1	20	726	745	UGAUAUCAGGCAACUCGGUC	UACUGAGUUGCCUGACAUCA	Cleavage	| clathrin heavy chain | HC | chr5:30543506-30534600 | 20130731	1
mtr-MIR171e	Medtr8g027900.1	2.5	12.91	1	21	702	722	CGAUGUUGGUGAGGUUCAAUC	GAUUGAACCUCAUCAAAAUUG	Cleavage	| Pmr5/Cas1p GDSL/SGNH-like acyl-esterase family protein | HC | chr8:10224979-10220259 | 20130731	1
mtr-MIR169h	Medtr8g019540.1	2	21.538	1	22	1160	1181	UGAGCCAAAGAUGACUUGCCGG	UUGGGAAGUCAUCCUUGGCUCA	Translation	| CCAAT-binding transcription factor | HC | chr8:6897923-6894383 | 20130731	1
mtr-MIR1509b	Medtr0022s0460.1	2	14.746	1	22	59	80	UUAAUCUAGGAAAUUACACUCG	CGAGUGUGAUUUCCUUGAUUAA	Cleavage	| transmembrane protein, putative | LC | scaffold0022:164715-162492 | 20130731	1
mtr-MIR5214	Medtr3g464210.1	2.5	12.784	1	20	1000	1019	UAGCUCUAUUAACAAUUAAA	AUUGAUUGUUAAUGGAGCUG	Cleavage	| sulfate transporter-like protein | HC | chr3:25800606-25797695 | 20130731	1
mtr-MIR160f	Medtr2g096630.1	3	13.512	1	21	132	152	GCGUGAAGGGAGUCAAGCAGG	UUUGUUUGGUUCCCUUCAUGU	Cleavage	| transmembrane protein, putative | HC | chr2:41260652-41261149 | 20130731	1
mtr-MIR2590g	Medtr8g098620.1	0	12.219	1	24	641	664	AAAUGAGACUGAAAUCUAAAGGUG	CACCUUUAGAUUUCAGUCUCAUUU	Cleavage	| hypothetical protein | HC | chr8:40779348-40780409 | 20130731	1
mtr-MIR2590h	Medtr8g098620.1	0	15.781	1	24	780	803	AGAAUGACAUGGCAGAAUAAUCAC	GUGAUUAUUCUGCCAUGUCAUUCU	Cleavage	| hypothetical protein | HC | chr8:40779348-40780409 | 20130731	1
mtr-MIR167b	Medtr2g105430.1	3	24.166	1	20	294	313	GAUCAUGUUGGAGCUUCACC	GGUGAAGCUUCAAGAUGAUG	Cleavage	| hypothetical protein | HC | chr2:45462402-45460994 | 20130731	1
mtr-MIR396c	Medtr5g077130.1	3	6.374	1	21	107	127	AUUCAAGAAGGUCGUGGAAAA	UUUUCUACCACUUUCUUGAAC	Cleavage	| adenine nucleotide alpha hydrolase superfamily protein | HC | chr5:32917449-32915650 | 20130731	1
mtr-MIR5747	Medtr3g074860.1	3	10.68	1	22	1200	1221	AAAAGAAUACUCAUACAUAACA	UGUUAUGGAUCAGUAUUCUUUG	Cleavage	| phosphate-responsive 1 family protein | HC | chr3:33820784-33822066 | 20130731	1
mtr-MIR5750	Medtr5g094830.1	2.5	11.692	1	24	479	502	AAGAGAGAUAGAUCAGAAUUGACA	UUUCAAUUUUGUUCUGUUUCUCUU	Cleavage	| multidrug resistance protein ABC transporter family protein | HC | chr5:41454197-41447535 | 20130731	1
mtr-MIR5751	Medtr8g028680.1	2	16.071	1	21	1097	1117	UUGAUUUGAUCAGAUGGUUUU	GAAACCAUCUGUUUAGAUCAA	Translation	| CAAX prenyl protease-like protein | LC | chr8:11021888-11029795 | 20130731	1
mtr-MIR5752a	Medtr1g029520.1	1.5	13.501	1	21	2182	2202	CAUUGUUUGGUUUAGUACAAA	UUUGUUUUAAACCAAACAAUG	Cleavage	| four ACT domain ACT domain protein which protein | LC | chr1:10147665-10141713 | 20130731	1
mtr-MIR5753	Medtr1g054305.1	3	15.567	1	20	540	559	AUUUUGAUUGGUGCCAACUA	UAGUUGGCAUCAAUCAAAUA	Cleavage	| homogentisate phytyltransferase | HC | chr1:23377123-23369732 | 20130731	1
mtr-MIR5755	Medtr2g008130.1	3	11.296	1	20	376	395	CUUUAACGCGGGAAAGACAC	GUGUUUUUCUUGUGUUAAAU	Cleavage	| hypothetical protein | HC | chr2:1310881-1312545 | 20130731	1
mtr-MIR5758	Medtr8g006735.1	2.5	21.703	1	21	1965	1985	UAAGUUGGAAGAAUGUAUUUG	CAGAUACAUUCUUUCGGUUUA	Cleavage	| hypothetical protein | HC | chr8:911348-909043 | 20130731	1
mtr-MIR5745b	Medtr5g087960.1	0.5	13.939	1	21	151	171	UUUAAUUUAUAUACAUCGUCA	UGACGGUGUAUAUAAAUUAAA	Cleavage	| (R)-specific enoyl-CoA hydratase | HC | chr5:38148182-38150953 | 20130731	1
mtr-MIR5759	Medtr3g058670.1	2.5	16.106	1	21	2989	3009	AAGGGGGUGAAAAGAUUCAAA	UAUGAAUCUUUUCACCCACUU	Cleavage	| disease resistance protein (TIR-NBS-LRR class), putative | HC | chr3:23354000-23350281 | 20130731	1
mtr-MIR530	Medtr1g075280.10	1	16.742	1	20	242	261	UGCAUUUGCACCUGCACUUU	CAAGUGCAGGUGCAAAUGCA	Cleavage	| hypothetical protein | HC | chr1:33320432-33315855 | 20130731	1
mtr-MIR319c	Medtr1g492730.1	2.5	20.546	1	20	1469	1488	GGAGUUCCUUGCAGCCCAAA	UUUGAGCUGCAGGGAGCUUC	Cleavage	| OTU-like cysteine protease | HC | chr1:41566786-41570169 | 20130731	1
mtr-MIR319c	Medtr3g011610.1	2.5	19.227	1	21	1230	1250	UUGGACUGAAGGGAGCUCCCA	UUGGAGCUCCCUUCACUCCAA	Cleavage	| myb transcription factor | HC | chr3:2911993-2917319 | 20130731	1
mtr-MIR7697	Medtr8g031320.1	3	17.49	1	20	510	529	UCCGAUCAAAUAGAUCGGAU	AUUUGAUUUAUUUGAUCAGA	Cleavage	| mitochondral 37S ribosomal S27-like protein | HC | chr8:11732963-11736549 | 20130731	1
mtr-MIR7699	Medtr4g059520.1	1.5	9.533	1	21	766	786	AUUUAAUGCAUUGAUUACACA	UGUGUAUUCAAUGUAUUAAAU	Cleavage	| transmembrane protein, putative | HC | chr4:21918530-21919328 | 20130731	1
mtr-MIR7699	Medtr4g107760.2	1	12.376	1	20	1196	1215	UGUAAUCAAUGCAUUAAAUG	CUUUUAAUGCAUUGAUUACA	Cleavage	| SPFH/band 7/PHB domain membrane-associated family protein | HC | chr4:44652014-44655353 | 20130731	1
mtr-MIR7700	Medtr3g005730.1	3	20.392	1	21	296	316	GUGGAGUGUGGGACAGCUUGC	GCAAGCUGUCACACGUUCUAU	Translation	| methyltransferase domain protein | HC | chr3:350122-357034 | 20130731	1
